# Supplementary material for: Integrating somatic CNV and gene expression in breast cancers from women with PTEN hamartoma tumor syndrome
Source: NPJ Genom Med. 2023 Jul 5;8:14. doi: 10.1038/s41525-023-00361-0 (PMC10322985; doi:10.1038/s41525-023-00361-0)
Supplement: Supplementary file 2 — Supplementary Table 4 [file 41525_2023_361_MOESM2_ESM.xlsx]

## Sheet: TCGA.n558.amp_genes.conf_95
																			Table S4. Amplification and deletion CNV peaks in TCGA and PHTS BC samples, showing peak regions and the genes which are contained within.
cytoband	11q13.3	3q29	1q21.3	17q12	17q23.3	8p11.23	7q22.1	21q22.3	2q11.2	8q24.3	19q13.42	20q13.33	19p12	8p11.21	11p15.5	14q32.33	15q26.1	7p13	12p13.31	19q13.2	5q32	6p21.1	4q13.2	2q11.2	16p11.2	9q34.11	10q26.13	3p25.3	12q15	14q11.2	12q13.11	2p13.1	20q13.12	1q42.3	1p34.2	10q22.3	18p11.21
q value	7.02e-95	5.34e-62	6.46e-56	1.01e-70	8.02e-48	1.47e-40	1.44e-24	2.01e-24	9.53e-19	4.93e-16	1.3e-16	7.84e-16	2.71e-11	1.67e-23	1.65e-09	3.9e-11	1.42e-07	2.02e-06	3.1e-06	7.96e-09	3.86e-05	4.95e-05	6.17e-05	3.83e-06	9.81e-05	0.00028434	5.86e-06	0.00036927	6.68e-06	2.49e-06	0.00025947	0.0013328	0.00018103	2.55e-08	0.0034328	0.00030315	0.0060249
residual q value	7.02e-95	5.34e-62	1.51e-51	1.08e-40	9.36e-31	2.24e-27	1.44e-24	2.01e-24	2.14e-16	4.93e-16	5.78e-14	8.03e-14	4.76e-11	1.76e-10	1.65e-09	7.63e-08	1.42e-07	2.02e-06	3.1e-06	9.11e-06	3.86e-05	4.95e-05	6.17e-05	6.5e-05	9.81e-05	0.00028434	0.00036109	0.00036927	0.00058927	0.00073235	0.0010978	0.0016174	0.0019456	0.0032447	0.0034328	0.0049772	0.0060249
wide peak boundaries	chr11:69085890-70324399	chr3:195753201-195971499	chr1:152221401-152314699	chr17:39501229-39792699	chr17:63838287-63935499	chr8:36932901-37775833	chr7:101013201-101088643	chr21:44525629-44788099	chr2:97181801-97553499	chr8:143808901-144778499	chr19:54729454-54923935	chr20:59755262-59920407	chr19:22764601-29612298	chr8:41609666-42355103	chr11:1240351-1256199	chr14:104776701-104956699	chr15:89785401-90292511	chr7:43987990-45610499	chr12:9202501-9598399	chr19:39775257-40008639	chr5:150047701-150364242	chr6:41149601-42219536	chr4:68670367-69945082	chr2:95958701-97027099	chr16:29560101-31805999	chr9:127676001-128471399	chr10:122507394-122632799	chr3:9473401-9970799	chr12:68327501-70524435	chr14:22003213-22520313	chr12:47679801-48045299	chr2:74227101-74959529	chr20:45814401-46056899	chr1:234398601-235448869	chr1:43199601-43655885	chr10:79292507-79706239	chr18:14613917-20967699
genes in wide peak	CCND1	MUC4	FLG	ERBB2	CD79B	ERLIN2	MUC12	UBE2G2	ANKRD36B	CYC1	FCAR	SYCP2	UQCRFS1	ANK1	MUC5B	AKT1	ANPEP	ADCY1	hsa-mir-1244-3	FBL	CAMK2A	BYSL	CSN1S1	ADRA2B	ALDOA	AK1	DMBT1	OGG1	CPM	[DAD1]	COL2A1	AUP1	MMP9	TARBP1	CDC20	PPIF	ROCK1
	FGF3	TNK2	FLG-AS1	GRB7	CSH1	PROSC	TRIM56	TSPEAR	ANKRD36	GPT	KIR2DL1	PHACTR3	ZNF91	IKBKB		AHNAK2	IDH2	AEBP1	A2MP1	PSMC4	CDX1	CCND3	SULT1E1	DUSP2	COX6A2	CDK9	HTRA1	BRPF1	LYZ		VDR	DCTN1	PLTP	TBCE	MPL	ZMIZ1	ANKRD30B
	FGF4	SDHAP1	HRNR	NEUROD2	CSH2	ZNF703	MUC17	KRTAP12-2	LOC100506076	GRINA	KIR2DL2		ZNF99	PLAT		PLD4	AP3S2	CAMK2B	KLRB1	FCGBP	CSF1R	GUCA1A	UGT2B4	CIAO1	CTF1	DNM1		CAMK1	MDM2		ENDOU	DOK1	CTSA	GGPS1	PTPRF	EIF5AL1	LINC01443
	PPFIA1	LOC101929697		PNMT	CSHL1	KCNU1	LOC102724094	KRTAP12-1	LOC100506123	HSF1	KIR2DL3		ZNF254	POLB		LINC00638	SEMA4B	GCK	PZP	DYRK1B	PDGFRB	GUCA1B	UGT2B7	ARID5A	2022-09-01	ENG		ARPC4	CNOT2		RAPGEF3	HK2	TNNC2	TOMM20	TIE1	ZCCHC24	LOC644669
	FADD	MIR6829		TCAP	GH1	LOC728024		KRTAP10-10		TONSL	KIR2DL4		POP4	KAT6A		CEP170B	CIB1	OGDH	DDX12P	ZNF546	SLC6A7	MDFI	UGT2B10	SNRNP200	FUS	FPGS		TADA3	PTPRB		SENP1	TLX2	ACOT8	RBM34	KDM4A	BEND3P3	MIR3156-2
	FGF19			STARD3	GH2	LINC01605		KRTAP10-4		PLEC	KIR2DS1		LINC00906	AP3M2		ZBTB42	NGRN	PGAM2	LOC642846	LEUTX	TCOF1	PGC	UGT2B15	NCAPH	ITGAD	GOLGA2		TTLL3	RAP1B		HDAC7	RTKN	UBE2C	ARID4B	SZT2	SFTPA1	LINC01444
	MYEOV			IKZF3	SMARCD2	LOC101929622		KRTAP10-6		DGAT1	KIR2DS3		LINC00662	GPAT4			ARPIN	POLD2	MIR1244-1	MIR6719	HMGXB3	TFEB	UGT2B11	CNNM4	ITGAL	LCN2		SETD5	YEATS4		SLC48A1	MOGS	SLC12A5	B3GALNT2	ELOVL1	SFTPA2
	ANO1			CDK12	TCAM1P	LOC102723701		KRTAP10-7		GPAA1	KIR2DS4		ZNF681	NKX6-3			ZNF710	PPIA	MIR1244-3		ARSI	NCR2	UGT2A1	CNNM3	ITGAM	ODF2		EMC3	CCT2		TMEM106C	SEMA4F	ZNF335	IRF2BP2	HYI	NUTM2B
	TPCN2			PPP1R1B				KRTAP10-9		FOXH1	KIR2DS5		ZNF675	MIR486-1			GDPGP1	PURB	MIR1244-2			MED20	SULT1B1	ANKRD39	ITGAX	STXBP1		CIDEC	FRS2		RPAP3	WBP1	PCIF1	SNORA14B	MED8	LOC729815
	ORAOV1			MIEN1				KRTAP10-1		RECQL4	KIR3DL1		LOC284395	LOC101929897			TTLL13P	TBRG4	LINC00987			FRS3	UGT2B28	FAM178B	KIF22	DPM2		MTMR14	CPSF6			HTRA2	SNX21	LINC01348	TMEM125	NUTM2B-AS1
	LOC338694			PGAP3				KRTAP10-11		LRRC14	KIR3DL2		VSTM2B	MIR486-2			MIR3174	RAMP3	LOC101928030			USP49	UGT2A3	SEMA4C	MAZ	SH2D3C		CRELD1	KCNMB4			POLE4	ZSWIM1	LINC00184	CFAP57	LOC105378385
	ANO1-AS2			MIR4728				KRTAP10-2		PUF60	KIR3DS1		ZNF728	LOC105379393			C15orf38-AP3S2	YKT6	LOC101930452			PRICKLE4	UGT2A2	TMEM127	PHKG2	SLC27A4		JAGN1	SLC35E3			SLC4A5	SPATA25	LINC01354	C1orf210
	MIR548K							KRTAP10-5		BOP1	NCR1		RPSAP58				MIR5009	NACAD				TREM2	LOC105377267	KANSL3	PPP4C	CIZ1		IL17RC	MDM1			TTC31	NEURL2	LINC01132	MIR6735
	LINC01488							KRTAP10-8		SCRIB	KIR3DL3		ZNF724				MIR5094	NUDCD3				TREM1		STARD7	MAPK3	TRUB2		IL17RE	NUP107			INO80B	ZSWIM3	MIR4753	MIR6734
	LOC101928443							KRTAP10-3		FBXL6	NLRP7		ZNF726					POLM				MRPS10		LMAN2L	PRSS8	ST6GALNAC4		CPNE9	RAB3IP			WDR54		LOC101927787
	LOC102724265							KRTAP12-3		OPLAH	KIR2DS2		HAVCR1P1					DBNL				TREML2		FER1L5	SLC5A2	TOR2A		RPUSD3	BEST3			LOXL3		LOC101927851
								KRTAP12-4		CPSF1	LOC101928804		ZNF730					NPC1L1				FOXP4		NEURL3	SPN	ST6GALNAC6		PRRT3	MYRFL			PCGF1
								KRTAP10-12		CYHR1			IPO5P1					DDX56				TAF8		GPAT2	STX4	COQ4		LHFPL4	LRRC10			CCDC142
										VPS28			LOC100420587					MYL7				TREML5P		ITPRIPL1	SULT1A3	CERCAM		ARPC4-TTLL3	LOC100130075			LBX2
										HGH1			LINC01532					MYO1G				TREML4		ANKRD23	TBX6	C9orf16		PRRT3-AS1	MIR1279			MRPL53
										EXOSC4			LOC101927151					CCM2				TREML1		STARD7-AS1	TGFB1I1	PTGES2			SNORA70G			M1AP
										SLC39A4			LOC101929144					ZMIZ2				TREML3P		ANKRD36C	DOC2A	URM1			MIR3913-2			LBX2-AS1
										SLC52A2			LOC101929164					POLR2J4				C6orf132		ASTL	HIRIP3	SLC25A25			MIR3913-1			DQX1
										ARHGAP39			LOC102724908					H2AFV				TOMM6		FAHD2CP	BCL7C	PTRH1			LOC100507195			C2orf81
										ZNF34			LOC102724958					TMED4				MIR4641		MIR3127	TAOK2	PIP5KL1			LOC100507250			DCTN1-AS1
										SHARPIN			LINC01224					LINC00957				FOXP4-AS1		LOC101927053	ZNF646	TTC16			LOC101928002			INO80B-WBP1
										EPPK1								SPDYE1				LINC01276		LOC105373496	SETD1A	NAIF1			LINC01481			LINC01291
										SCRT1								SNHG15							RNF40	CFAP157
										MAF1								RASA4CP							MVP	SWI5
										PARP10								SNORA5A							BCKDK	PTGES2-AS1
										PPP1R16A								SNORA5B							CD2BP2	FAM102A
										ZNF251								SNORA5C							CDIPT	MIR199B
										KIFC2								SNORA9							SRCAP	MIR219A2
										MFSD3								MIR4649							CORO1A	SLC25A25-AS1
										ADCK5								MIR4657							SEPHS2	MIR1268A
										NRBP2								MIR6838							ZNF629	MIR3154
										WDR97								MIR6837							QPRT	MIR2861
										TMEM249															TBC1D10B	MIR3911
										SPATC1															SEZ6L2	MIR3960
										C8orf82															PYCARD	MIR219B
										LRRC24															MYLPF	MIR4672
										SCX															AHSP	LOC102723566
										MIR661															ZNF771
										MROH1															FBXL19
										MIR937															FBRS
										MIR939															C16orf58
										TONSL-AS1															ZNF747
										MIR1234															PRR14
										LOC101928902															VKORC1
										MIR6846															SLX1B
										MIR6847															DCTPP1
										MIR6848															GDPD3
										MIR7112															PAGR1
										MIR6893															ZNF768
										MIR6845															ZNF668
										MIR6849															ARMC5
																									HSD3B7
																									YPEL3
																									FAM57B
																									KAT8
																									CCDC189
																									ZNF764
																									ORAI3
																									PRRT2
																									STX1B
																									ZNF689
																									ZNF720
																									TMEM219
																									C16orf92
																									ZNF785
																									ZNF688
																									PRSS36
																									ZNF48
																									KCTD13
																									ASPHD1
																									PYDC1
																									C16orf54
																									INO80E
																									FBXL19-AS1
																									ZNF843
																									PRSS53
																									LOC388242
																									SMG1P2
																									CDIPT-AS1
																									YBX3P1
																									TRIM72
																									SLX1A
																									BOLA2
																									SMG1P5
																									LOC606724
																									LOC613037
																									ZG16
																									BOLA2B
																									SNORA30
																									LOC730183
																									CLUHP3
																									MIR762
																									MIR3680-1
																									SLX1A-SULT1A3
																									MIR4519
																									MIR4518
																									PYCARD-AS1
																									TMEM265
																									LOC101928595
																									MIR762HG
																									FRG2KP

## Sheet: TCGA.n558.del_genes.conf_95
Table S4. Amplification and deletion CNV peaks in TCGA and PHTS BC samples, showing peak regions and the genes which are contained within.
cytoband	16q11.2	2q11.2	1p36.13	15q15.1	19q12	12q24.31	3q29	17p11.2	1p13.2	20q13.33	18q11.1	20q11.1	17q21.31	11p11.12	19p13.3	8p21.3	9q21.2	11q23.3	12p13.31	10q25.1	8q24.3	14q32.33	1q42.13	4q13.2	7q22.1	22q13.33	19q13.2	11q13.5	7p11.2	10q26.3	21q22.3	5q31.1	2q37.1	13q32.1	14q11.2	11p15.5	9q34.3	13q14.3	4p16.3	6q22.31	3p14.3	8p11.1	2p13.2	3p21.31	16q22.1	9q21.11	6p21.2	8p11.22	7q36.1
q value	7.63e-41	8.52e-36	1.34e-32	5.72e-33	2.82e-28	8.65e-24	2.51e-20	5.12e-20	4.21e-20	1.24e-19	1.2e-13	1.09e-17	9.52e-13	8.38e-14	1.2e-13	2.03e-13	4.52e-13	1.05e-19	9.46e-11	7e-13	1.86e-10	5.62e-13	5.73e-10	9.63e-10	8.77e-13	8.87e-10	8.04e-08	2.11e-14	2.74e-08	1.99e-12	3.96e-07	5.22e-07	1.2e-13	1.95e-08	3.07e-10	1.4e-08	1.07e-06	2.01e-07	1.06e-05	2.29e-06	6.92e-10	1.21e-06	3.14e-05	3.42e-09	3.77e-06	6.7e-06	0.00024751	9.27e-06	4.8e-09
residual q value	4.1e-38	2.07e-32	1.43e-29	4.78e-27	5.04e-25	4.47e-21	5.35e-19	3.67e-18	5.06e-16	1.11e-15	1.25e-13	1.49e-13	9.29e-13	4.46e-12	5.73e-12	8.82e-12	1.11e-11	1.29e-11	9.46e-11	9.84e-11	2.65e-10	3.07e-10	5.69e-10	7.92e-09	2.44e-08	7.33e-08	1.86e-07	1.98e-07	3.5e-07	3.5e-07	3.89e-07	5.22e-07	2.57e-06	3.36e-06	3.85e-06	5.02e-06	6.54e-06	7.66e-06	1.07e-05	1.07e-05	2.1e-05	2.53e-05	3.27e-05	4.25e-05	0.00013118	0.00022747	0.00023978	0.00023978	0.00027289
wide peak boundaries	chr16:33745601-46658499	chr2:97085801-97355199	chr1:16440901-16645699	chr15:40458701-40610291	chr19:23933101-29702813	chr12:122765501-123203399	chr3:195683817-195974592	chr17:18491239-18637922	chr1:114749975-115286399	chr20:59273225-59866463	chr18:14543065-21384299	chr20:25774701-29553099	chr17:45996524-46332499	chr11:50033701-55555199	chr19:1-2396612	chr8:22033410-22248099	chr9:76850540-77206154	chr11:120317301-120831993	chr12:9310460-9642499	chr10:104006201-104130199	chr8:141175394-142703081	chr14:104026201-104715353	chr1:227599001-228050936	chr4:69019701-69647374	chr7:101013004-101137099	chr22:50255471-50345561	chr19:42387101-42729299	chr11:76660521-77157345	chr7:57132443-64068880	chr10:131926922-133555599	chr21:44457386-44809199	chr5:132458403-132637299	chr2:232210372-232540199	chr13:95787279-97276360	chr14:19428801-19781250	chr11:230501-2951399	chr9:132875101-138394717	chr13:52156152-52417273	chr4:372701-634799	chr6:123063901-124910637	chr3:57694846-58096199	chr8:43084801-47279999	chr2:71178791-72392188	chr3:46952001-47214999	chr16:66785901-66887352	chr9:65884951-66976499	chr6:38973901-39114999	chr8:39102083-39935199	chr7:150804706-151385099
genes in wide peak	hsa-mir-1826	FAHD2B	RNU1-4	RPUSD2	UQCRFS1	HIP1R	MUC4	FAM106A	SYCP1	EDN3	ROCK1	NCOR1P1	STH	TRIM48	AMH	BMP1	FOXB2	ARHGEF12	KLRB1	COL17A1	ADGRB1	KIF26A	WNT9A	UGT2B4	TRIM56	MAPK11	CEACAM1	CAPN5	ZNF716	ADAM8	UBE2G2	IL5	ALPI	OXGR1	OR11H2	AP2A2	ABCA2	THSD1	PIGG	TRDN	SLMAP	POMK	DYSF	NBEAL2	CA7	ZNF658	GLP1R	ADAM3A	AOC1
	SHCBP1	ANKRD36	RNU1-3	C15orf57	ZNF254	ABCB9	TNK2	USP32P2	TSHB	PHACTR3	ANKRD30B	FAM182A	KANSL1	OR4A5	ATP5D	DMTN	VPS13A-AS1	TMEM136	DDX12P	SFR1	GPR20	INF2	JMJD4	UGT2B7	MUC17	PLXNB2	CEACAM8	OMP	GUSBP10	BNIP3	TSPEAR-AS1	IRF1	ALPP	UGGT2	OR4Q3	ASCL2	ABO	MRPS31P5	ABCA11P	NKAIN2		HGSNAT	ZNF638	SETD2	NAE1	ANKRD20A1		ADAM2	CDK5
	ANKRD26P1	LOC100506076	RNU1-2	CHST14	POP4	ARL6IP4	MUC20	CCDC144B	TSPAN2	LOC100506384	LINC01443	MIR663AHG	KANSL1-AS1	OR4A16	AZU1	SFTPC		LOC105369532	LOC101928030	MIR936	PSCA	ASPG	SNAP47	UGT2B11	LOC102724094	DENND6B	LIPE	TSKU	ZNF733P	CYP2E1	TSPEAR		ALPPL2	HS6ST3		CD81	C8G	LOC103191607	ZNF721	HRAT13		POTEA	CYP26B1	NRADDP		ANKRD20A3		IDO1	GBX1
	FRG2DP	LOC100506123	RNU1-1	MRPL42P5	PLEKHF1	PITPNM2	LINC00969		SIKE1		LOC644669	FRG2EP		OR4A15	HCN2	FGF17			LOC101930452		JRK	TMEM179	PRSS38	UGT2B28			CXCL17	ACER3	LOC100287704	ECHS1	TSPEAR-AS2		CHRND	MIR4501		CD151	CACNA1B					LINC00293	PAIP2B			LOC642929		ADAM18	KCNH2
	LINC01566		NBPF1		LINC00906	OGFOD2	MIR570				MIR3156-2	MIR663A		OR4C46	BSG	PHYHIP					PTP4A3	C14orf180	ZNF847P	UGT2A2			LIPE-AS1	B3GNT6	LOC100287834	INPP5A	KRTAP12-2		ECEL1	LINC00359		CDKN1C	ENTPD2					LOC100287846				GXYLT1P3		ADAM32	NOS3
	FLJ26245		CROCCP2		LINC00662	VPS37B	LOC101929697				LINC01444	LOC100134868		TRIM51HP	CDC34	HR					ARC	MIR203A	MIR5008	LOC105377267			LOC101930071	GUCY2EP	MIR4283-2	UTF1	KRTAP12-1		ECEL1P2	LINC00456		CTSD	CEL									FAM95B1		ADAM5	SLC4A2
	UBE2MP1		CROCCP3		LOC284395	CCDC62	MIR6829					FRG1CP		LOC441601	CIRBP	FAM160B2					SLC45A4	MIR203B						LOC101928837	MIR4283-1	DPYSL4	KRTAP10-10		PRSS56			DRD4	CELP											LOC100130964	SMARCD3
	LINC00273		LOC100132147		VSTM2B	MIR4304						LOC101926935		LOC646813	CNN2	NUDT18					TSNARE1	MIR4710							MIR3147	TUBGCP2	KRTAP10-4					DUSP8	COL5A1												ASIC3
	TP53TG3HP		FAM231B		HAVCR1P1	LOC100507091						LOC101926955			CSNK1G2	REEP4					MROH5	LOC101929634							LINC01005	VENTX	KRTAP10-6					HRAS	DBH												ABCF2
	ENPP7P13		MIR3675		LOC100420587							FRG1DP			CFD	LGI3					LINC00051								LOC100653233	CALY	KRTAP10-7					IGF2	SARDH												FASTK
					LINC01532							LOC105379477			ARID3A	MIR320A					LINC01300								LOC102724738	CFAP46	KRTAP10-9					INS	FCN1												ABCB8
					LOC101927151										EFNA2						MIR1302-7								LOC105375297	LRRC27	KRTAP10-1					IRF7	FCN2												NUB1
					LOC102724908										ELANE						MIR4472-1									ADGRA1	KRTAP10-11					KCNQ1	FUT7												CHPF2
					LOC102724958										GAMT						LOC101928087									NKX6-2	KRTAP10-2					LSP1	GRIN1												TMUB1
															MKNK2						LOC105375787									KNDC1	KRTAP10-5					MUC2	LCN1												AGAP3
															GPX4															MTG1	KRTAP10-8					MUC5AC	NOTCH1												ASB10
															GZMM															PRAP1	KRTAP10-3					MUC6	PAEP												ATG9B
															OAZ1															ZNF511	KRTAP12-3					SLC22A18	PTGDS												IQCA1L
															PALM															C10orf91	KRTAP12-4					SLC22A18AS	RALGDS												MIR671
															POLR2E															PWWP2B	KRTAP10-12					POLR2L	RPL7A
															POLRMT															PAOX	LINC01424					PSMD13	RXRA
															PRTN3															FUOM						RNH1	SNAPC4
															PTBP1															JAKMIP3						MRPL23	SURF1
															RPS15															STK32C						RPLP2	SURF2
															STK11															LINC01168						SCT	SURF4
															TCF3															SPRN						TALDO1	MED22
															MADCAM1															MIR202						TH	SURF6
															SF3A2															SCART1						TSPAN4	TRAF2
															PLPP2															ADGRA1-AS1						TNNI2	TSC1
															AP3D1															MIR3944						TNNT3	VAV2
															MED16															LINC01166						PHLDA2	BRD3
															FSTL3															MIR202HG						RASSF7	LHX3
															APC2															LINC01167						IFITM1	GFI1B
															ABCA7																					BRSK2	SSNA1
															UQCR11																					TSPAN32	EDF1
															SBNO2																					TSSC4	CLIC3
															ARHGAP45																					IFITM3	GTF3C5
															SHC2																					DEAF1	ADAMTSL2
															DAZAP1																					IFITM2	PPP1R26
															RNU6-1																					KCNQ1OT1	SEC16A
															FGF22																					PKP3	TUBB4B
															THEG																					C11orf21	UBAC1
															LSM7																					TRPM5	OLFM1
															MBD3																					IGF2-AS	AGPAT2
															MIER2																					CEND1	SDCCAG3
															PCSK4																					CDHR5	NOXA1
															C19orf24																					TOLLIP	WDR5
															PLEKHJ1																					PIDD1	SPACA9
															BTBD2																					KCNQ1DN	ADAMTS13
															RNF126																					PNPLA2	CACFD1
															SPPL2B																					PHRF1	SLC2A6
															WDR18																					SIGIRR	MAN1B1
															REXO1																					EPS8L2	PMPCA
															PLPPR3																					CHID1	NELFB
															OR4F17																					SLC25A22	NSMF
															ABHD17A																					PGGHG	GPSM1
															KLF16																					PTDSS2	DKFZP434A062
															DOT1L																					MOB2	GBGT1
															KISS1R																					SYT8	SNORD36C
															MUM1																					LRRC56	SNORD36B
															MIDN																					LOC143666	SNORD36A
															R3HDM4																					NLRP6	SNORD24
															TMEM259																					LOC171391	NDOR1
															TPGS1																					TOLLIP-AS1	PHPT1
															REEP6																					LMNTD2	ANAPC2
															IZUMO4																					H19	DPP7
															SCAMP4																					CRACR2B	OBP2B
															ADAT3																					TMEM80	OBP2A
															GRIN3B																					ANO9	MRPS2
															JSRP1																					KRTAP5-AS1	EGFL7
															MOB3A																					KCNQ1-AS1	FBXW5
															MISP																					B4GALNT4	TOR4A
															PLK5																					PDDC1	EXD3
															C2CD4C																					KRTAP5-1	RABL6
															CIRBP-AS1																					KRTAP5-3	INPP5E
															C19orf25																					KRTAP5-4	NPDC1
															ATP8B3																					IFITM5	REXO4
															CBARP																					FAM99A	KCNT1
															CSNK1G2-AS1																					IFITM10	CARD9
															ODF3L2																					MIR210	MRPL41
															ADAMTSL5																					KRTAP5-5	EHMT1
															NDUFS7																					KRTAP5-2	CCDC183
															C19orf35																					KRTAP5-6	SNHG7
															WASH5P																					MIR483	TMEM141
															ONECUT3																					SNORA52	ARRDC1-AS1
															MEX3D																					INS-IGF2	SAPCD2
															LINC01002																					MUC5B	C9orf69
															PRSS57																					MIR675	UAP1L1
															LINGO3																					FAM99B	ARRDC1
															FAM138A																					MRPL23-AS1	DPH7
															FAM138C																					MIR4298	TMEM203
															LOC100288123																					MIR210HG	ZMYND19
															MIR1909																					MIR4686	NACC2
															MIR1302-2																					PANO1	C9orf116
															MIR1227																					LOC101927503	LCN8
															MIR1302-9																					LINC01150	FAM69B
															MIR1302-10																					CD81-AS1	DBH-AS1
															MIR3187																					MIR7847	SLC34A3
															MIR1302-11																					MIR6744	CAMSAP1
															MIR4321																					HOTS	C9orf62
															MIR4745																					LINC01219	C9orf163
															RNU6-7																					SNORD131	MAMDC4
															MIR6789																						LCN6
															RNU6-2																						STKLD1
																																					QSOX2
																																					LINC00094
																																					LCN12
																																					C9orf142
																																					TPRN
																																					GLT6D1
																																					PNPLA7
																																					CYSRT1
																																					ENTPD8
																																					LCN15
																																					C9orf172
																																					LRRC26
																																					TMEM8C
																																					LCN9
																																					CCDC187
																																					LOC401557
																																					LINC01451
																																					LCNL1
																																					C9orf139
																																					FAM166A
																																					SOHLH1
																																					MIR126
																																					COL5A1-AS1
																																					LCN10
																																					STPG3
																																					NRARP
																																					FAM163B
																																					EHMT1-IT1
																																					TUBBP5
																																					RNF224
																																					SNORA17A
																																					SNORA17B
																																					MIR602
																																					RNF208
																																					DNLZ
																																					LOC100128593
																																					STPG3-AS1
																																					LOC100130548
																																					LINC01502
																																					CCDC183-AS1
																																					FAM157B
																																					LOC100133077
																																					RNU6ATAC
																																					MAN1B1-AS1
																																					MIR4292
																																					MIR3621
																																					MIR3689A
																																					MIR3689B
																																					TMEM210
																																					PPP1R26-AS1
																																					MIR3689D1
																																					MIR3689F
																																					MIR4669
																																					MIR4673
																																					MIR4674
																																					MIR3689C
																																					MIR3689D2
																																					MIR3689E
																																					MIR4479
																																					MIR548AW
																																					LOC101448202
																																					NALT1
																																					LOC101928525
																																					HSPC324
																																					LOC101928786
																																					LOC101928932
																																					MIR6722
																																					MIR6877
																																					MIR7114
																																					LOC105376306
																																					LOC105376331
																																					SNORD141A
[truncated: 14 more columns]

## Sheet: PHTS.n44.del_genes.conf_95
Table S4. Amplification and deletion CNV peaks in TCGA and PHTS BC samples, showing peak regions and the genes which are contained within.
cytoband	1p36.21	7q22.1	15q11.1	19q13.42	9p11.2	14q11.2 (a?)	6q25.3	19p13.2a	2q37.1	2p11.1	11q14.3	21q22.3	8p23.1	5p15.33	11p15.5	5q35.3	10q26.3	14q11.2 (b?)	3q29	8q24.3	13q12.11	11p11.12	20q13.33	9q34.3	4p16.1	7p11.2	10p11.1	22q11.1	12q13.2	1q44	6p21.32	16p13.11	9p13.3	17p13.1	10p12.1	7p13	12p13.33	17q21.2	16q22.2	3p21.31	16q22.1	18p11.23	5q23.3	4q13.2	19p13.2b	19q13.33
q value	1.03e-24	3e-20	8.83e-19	1.49e-20	1.14e-13	1.08e-21	3.98e-13	1.48e-12	4.18e-12	5.36e-12	8.4e-12	3.83e-10	1.41e-09	4.66e-09	3.09e-09	2.24e-09	2.4e-08	1.1e-18	7.03e-08	7.94e-08	1.68e-07	2.84e-08	3.45e-07	6.21e-07	6.48e-07	4.32e-07	1.33e-06	1.89e-05	3.14e-05	5.64e-05	6.82e-05	8.23e-05	0.00010601	0.00015788	0.00024582	0.00031651	0.00095235	0.0014161	0.00098993	0.0016872	0.0012701	0.0030531	2.87e-05	0.005606	0.0035095	7.82e-09
residual q value	1.03e-24	3e-20	8.83e-19	1.28e-18	1.14e-13	1.62e-13	3.98e-13	2.15e-12	4.18e-12	5.36e-12	8.4e-12	4.07e-10	1.41e-09	4.66e-09	4.66e-09	1.63e-08	2.4e-08	4.16e-08	7.03e-08	7.03e-08	1.68e-07	2.23e-07	3.45e-07	6.08e-07	6.51e-07	7.57e-07	9.18e-06	1.8e-05	3.12e-05	5.64e-05	6.41e-05	8.56e-05	0.00010453	0.00015906	0.00039521	0.00085096	0.0010145	0.0014161	0.001604	0.0017161	0.0020521	0.0029751	0.0044337	0.0053945	0.0095087	0.0095087
wide peak boundaries	chr1:12836251-13910617	chr7:100491201-100674599	chr15:1-20616736	chr19:55351023-55477002	chr9:38414301-70430676	chr14:1-20181299	chr6:160863801-161123412	chr19:8932066-9296699	chr2:233201401-233396999	chr2:89109992-95537416	chr11:89224327-89819799	chr21:45970813-46057547	chr8:6914201-7816366	chr5:1036932-1396382	chr11:1011101-1298074	chr5:180001169-180228653	chr10:134257344-135061105	chr14:23842213-23939399	chr3:195453527-195692696	chr8:143866801-144119445	chr13:1-20207799	chr11:48346933-56510622	chr20:61917754-62152599	chr9:138473770-138703499	chr4:8588760-9783748	chr7:56183910-63485879	chr10:38737601-42971099	chr22:1-17619660	chr12:55420782-56109999	chr1:248363479-248903099	chr6:33036901-33177419	chr16:16217940-18794399	chr9:34709840-34971522	chr17:10095384-10608399	chr10:25887501-26993724	chr7:43959068-44073998	chr12:1-253268	chr17:39156028-39464299	chr16:70816219-71317699	chr3:48577217-48663939	chr16:70081084-70355074	chr18:6908977-8367853	chr5:127518601-128311089	chr4:69530275-70823513	chr19:6933000-7118816	chr19:49520316-49573437
genes in wide peak	PRAMEF1	MUC12	CHEK2P2	FCAR	hsa-mir-1299	POTEG	LPA	ZNF317	ALPI	LOC90499	TRIM49	KRTAP10-4	DEFB4A	TERT	MUC2	FLT4	INPP5A	hsa-mir-208b	MUC4	CYP11B1	TUBA3C	FOLH1	hsa-mir-4326	KCNT1	hsa-mir-548i-2	hsa-mir-4283-2	ACTR3BP5	IL17RA	ITGA7	OR2M4	hsa-mir-219-1	hsa-mir-3179-3	FAM205A	MYH1	GAD2	UBE2D4	FAM138D	KRTAP1-3	HYDIN	hsa-mir-711	AARS	LAMA1	FBN2	CSN1S1	ZNF557	CGB
	PRAMEF2			KIR3DL2	ZNF658	OR11H12	LPAL2	MBD3L1	ALPP	ACTR3BP2	TRIM64	KRTAP10-6	SPAG11B	SLC12A7	MUC6	SCGB3A1	UTF1	MYH6	TNK2	CYP11B2	TPTE2	OR5I1	CHRNA4	GLT6D1	HMX1	hsa-mir-3147	LOC441666	ANKRD62P1-PARP4P3	OR10P1	OR2T1	COL11A2	hsa-mir-3180-2	FAM205B	MYH2	MYO3A	POLR2J4	LOC100288778	KRTAP1-1		COL7A1	PDPR	LRRC30		SULT1E1	MBD3L2	NTF4
	LRRC38			NCR1	FAM75A7	POTEM		MUC16	ALPPL2	GGT8P	FOLH1B	KRTAP10-7	DEFB103B	CLPTM1L	MUC5B	OR2Y1	VENTX	MYH7		GML	PHF2P1	OR5L2	EEF1A2	LCN9	CPZ	hsa-mir-4283-1		POTEH	OR10A7	OR2M3	HLA-DPB1	ABCC6		MYH3	APBB1IP	SPDYE1		KRTAP9-9		UQCRC1	EXOSC6	LOC400643		UGT2B4	MBD3L5	CGB5
	PRAMEF5			NLRP7	CNTNAP3	LOC642426		OR7G1	ECEL1	LOC654342	TRIM77P	KRTAP10-9	DEFB104A	SLC6A19			TTC40	CMTM5		LY6E	ANKRD20A9P	TRIM48	KCNQ2	SOHLH1	USP17L6P	ZNF479		HSFY1P1	METTL7B	OR2T12	HLA-DPB2	XYLT1		MYH4	LINC00264			KRTAP4-6		UCN2	CLEC18C	LOC100192426		UGT2B7	EMR4P	CGB7
	HNRNPCL1				ANKRD20A1			OR1M1	ECEL1P2	ANKRD20A8P	LOC399939	KRTAP10-5	DEFB105A	SLC6A18			GPR123	MIR208A		LOC100133669	LINC00442	OR8J3	COL20A1		USP17	DKFZp434L192		CECR6	OR6C74	OR14C36	RXRB	NOMO2		MYH8	LOC731789			KRTAP2-1		TMEM89	LOC729513			UGT2B10	FLJ25758	CGB8
	PRAMEF9				FAM201A			OR7G2	PRSS56	MIR4436A	LOC399940	KRTAP10-8	DEFB106A	MIR4457			NKX6-2	MIR208B			ANKRD26P3	OR4P4	MIR4326		DEFB131	ZNF716		OR11H1	OR6C3	OR2T34	SLC39A7	PKD1P1		SCO1				KRTAP4-12		MIR711				UGT2B11	MBD3L4	CGB1
	PRAMEF10				ANKRD18A			OR7G3			TRIM64B	KRTAP10-3	DEFB107A	MIR4635			KNDC1				LINC00421	OR4C15			LOC650293	GUSBP10		GAB4	OR6C6	OR2T10	HSD17B8	NOMO3		MYH13				KRTAP1-5						UGT2A1	MBD3L3	CGB2
	PRAMEF21				LOC286297						TRIM53P		LOC349196				C10orf91					OR4A5			LOC728369	LOC643955		CCT8L2	OR6C2	OR2T4	MIR219-1	ABCC6P1						KRTAP3-1						SULT1B1		SNAR-G1
	PRAMEF8				FOXD4L4						TRIM49L2		DEFB103A				LOC399829					OR4A16			LOC728373	LOC650226		XKR3	OR6C4	OR2T11		MIR3180-3						KRTAP9-2						UGT2B28		SNAR-G2
	PRAMEF18				AQP7P1						TRIM49L1		FAM90A13									OR4A15			LOC728379	LOC100130849		TPTEP1	OR6C1	OR2T6		MIR3180-1						KRTAP9-3						UGT2A3
	PRAMEF17				KGFLP1								FAM90A5									SPRYD5			USP17L5	LOC100287704		CECR7	OR6C75	OR2T3		MIR3179-2						KRTAP9-8						UGT2A2
	PRAMEF4				FAM75A6								FAM90A7									OR4C46			LOC728393	LOC100287834			OR6C76	OR2T29		MIR3180-2						KRTAP4-4
	PRAMEF13				MGC21881								FAM90A8									OR8I2			LOC728400	MIR4283-2			OR6C70	OR2T33		MIR3179-1						KRTAP9-4
	PRAMEF3				FAM74A1								FAM90A18									LOC120824			LOC728405	MIR4283-1			OR6C65	OR2M7		MIR3179-3						KRTAP4-1
	PRAMEF11				FAM74A4								FAM90A9									OR8U1			MIR548I2	MIR3147			OR6C68	OR2G6								KRTAP4-5
	PRAMEF6				ZNF658B								FAM90A10									OR4C16							OR9K2	OR2T2								KRTAP4-3
	LOC440563				LOC440896								DEFB107B									OR4C11								OR2T5								KRTAP4-2
	PRAMEF7				ANKRD20A3								DEFB104B									OR4S2								OR14I1								KRTAP2-4
	PRAMEF19				ANKRD20A2								DEFB106B									OR4C6								OR2T27								KRTAP4-11
	PRAMEF20				AQP7P3								DEFB105B									OR5D14								OR2T35								KRTAP4-8
	LOC649330				LOC442421								DEFB109P1B									OR5L1																KRTAP2-2
	PRAMEF22				FAM27A								FAM90A14									OR5D18																KRTAP9-1
	PRAMEF15				PGM5P2								SPAG11A									OR7E5P																LOC730755
	PRAMEF16				LOC642236								FAM90A20									OR5AS1																KRTAP4-9
	PRAMEF14				FAM75A2								FAM90A19									OR8K5																KRTAP4-7
					FAM75A4								FAM66B									OR5T2
					LOC642929								ZNF705G									OR8H1
					LOC643648								LOC100132396									OR8K3
					CBWD6								DEFB4B									OR8J1
					FAM75A1																	OR5R1
					FAM74A2																	OR5M3
					FOXD4L6																	OR5M8
					FOXD4L5																	OR5M11
					LOC653501																	OR5AR1
					KGFLP2																	OR10AG1
					FAM75A3																	OR5J2
					FAM75A5																	OR4C13
					FAM74A3																	OR4C12
					CNTNAP3B																	LOC283116
					ANKRD20A4																	OR5F1
					FOXD4L2																	OR5AP2
					LOC100132352																	OR5D13
					FAM27C																	OR5D16
					FAM95B1																	OR5W2
					FAM27B																	OR8H2
					LOC100133920																	OR8H3
																						OR5T3
																						OR5T1
																						OR8K1
																						OR5M9
																						OR5M10
																						OR5M1
																						OR9G1
																						OR4A47
																						OR4C45
																						LOC440040
																						LOC440041
																						LOC441601
																						OR8U8
																						OR9G9
																						TRIM64C
																						LOC646813

## Sheet: PHTS.n44.amp_genes.conf_95
	Table S4. Amplification and deletion CNV peaks in TCGA and PHTS BC samples, showing peak regions and the genes which are contained within.
cytoband	6p22.2	14q11.2	3p26.1	11q13.1	1q21.3	10q21.2	17q23.3
q value	1.25e-45	1.12e-08	1.12e-07	2.88e-07	0.00065338	0.0043608	0.0076091
residual q value	1.25e-45	1.12e-08	1.12e-07	2.88e-07	0.00065338	0.0043608	0.0076091
wide peak boundaries	chr6:26107791-26373199	chr14:22891501-22989291	chr3:4706901-5173628	chr11:65178801-65294299	chr1:150531829-150644008	chr10:63520699-63968686	chr17:62145160-62567659
genes in wide peak	HIST1H1D	[DAD1]	ITPR1	hsa-mir-612	ENSA	ARID5B	DDX5
	HIST1H1E		BHLHE40	SCYL1	MCL1	C10orf107	ERN1
	HIST1H1T		ARL8B	FRMD8	ADAMTSL4	RTKN2	PECAM1
	HIST1H2AE		EGOT	NEAT1	GOLPH3L		POLG2
	HIST1H2AD		LOC100507582	MALAT1			TEX2
	HIST1H2BD			MIR612			SMURF2
	HIST1H2AC						CEP95
	HIST1H2BG						MILR1
	HIST1H2BF						SNORA76
	HIST1H2BE						SNORD104
	HIST1H2BH						MIR3064
	HIST1H2BI						MIR5047
	HIST1H2BC
	HIST1H3D
	HIST1H3E
	HIST1H3G
	HIST1H4D
	HIST1H4F
	HIST1H4H
	HIST1H4E
	HIST1H4G
	HIST1H3F
	BTN3A2
