# Supplementary material for: Integrating somatic CNV and gene expression in breast cancers from women with PTEN hamartoma tumor syndrome
Source: NPJ Genom Med. 2023 Jul 5;8:14. doi: 10.1038/s41525-023-00361-0 (PMC10322985; doi:10.1038/s41525-023-00361-0)
Supplement: Supplementary file 3 — Supplementary Table 5 [file 41525_2023_361_MOESM3_ESM.xlsx]

## Sheet: Table S5
Table S5. Clinical characteristics of PHTS-related breast cancer series
Case ID	Histologic subtype	Dx Age (yr.)	Stage	ER	HER2	CC score	Germline PTEN variants	Variant Effect	ClinVar/ClinGen classification	Genoox classification	Supporting evidence	Final variant priority	RNA DE sample ID	Final PAM50 classification	PAM50 Probability (Basal)	PAM50 Probability (Her2)	PAM50 Probability (Luminal A)	PAM50 Probability (Luminal B)	PAM50 Probability (Normal)
PHTS-A	IDC & DCIS	58	IA	+	-	14	c.238A>T	Nonsense	Not reported	Likely pathogenic	Wang and Jiang 20081	Tier 1
							p.(Lys80*)				Ngeow et al. 20122
PHTS-B	IDC & DCIS	39	IA	+	-	25	c.1003C>T	Nonsense	Pathogenic	Pathogenic	See ClinVar:	Tier 1
							p.(Arg335*)				VCV000007833.40
PHTS-C	IDC & DCIS	45	IA	+	-	34	c.(801+1_802-1)_(1026+1_1027-1)del	Large deletion (exon 8)	Not reported	N/A	Zhou et al. 20033	Tier 1	S17	Basal	0.644176	0	0	0	0.355824
PHTS-D	IDC & DCIS	45	IA	+	-	20	c.1026+1G>A	Splice site	Pathogenic	Pathogenic	See ClinVar:	Tier 1
											VCV000183722.9
PHTS-E	IDC & DCIS	43	IA	+	-	42	c.210-4_210-1del	Splice site	Pathogenic	Pathogenic	See ClinVar:	Tier 1
											VCV000427615.2
PHTS-F	IDC & ILC	56	IIA	+	-	46	c.697C>T	Nonsense	Pathogenic	Pathogenic	See ClinVar:	Tier 1	S19	Luminal B	0.258199	0.363561	0	0.37824	0
							p.(Arg233*)				VCV000007813.20
PHTS-G	IDC & DCIS	37	IIB	+	-	43	c.389G>A	Missense	Pathogenic	Pathogenic	See ClinVar:	Tier 1	S20	Luminal A	0	0	0.778634	0.0623546	0.159012
							p.(Arg130Gln)				VCV000007829.31
PHTS-H	IDC & DCIS	49	IA	N/A	N/A	22	c.71A>G	Missense	Pathogenic/	Pathogenic	See ClinVar:	Tier 1	S26	Normal	0.0753555	0	0.295372	0	0.629272
							p.(Asp24Gly)		Likely pathogenic		VCV000208723.9
PHTS-I	IDC & DCIS	52	IB	+	-	13	c.-1195_1184del	Promotor	Not reported	N/A	Wang et al. 20114	Tier 2	S27	Luminal A	0	0	0.685239	0	0.314761
											Tan et al. 20125
PHTS-J	IDC	37	IIB	-	+	37	c.549_550dup	Frameshift truncating	Pathogenic	Pathogenic	See ClinVar: VCV000484620.3	Tier 1
							p.(Asn184Argfs*16)
PHTS-K	IDC with lobular features	60	IA	+	-	16	c.235G>A	Missense	Likely benign	VUS	Jaini et al. 20206	Tier 2
							p.(Ala79Thr)
PHTS-L	IDC & DCIS	54	IA	+	-	14	c.517C>T	Missense	Pathogenic	Pathogenic	See ClinVar:	Tier 1	S28	Normal	0	0	0.493127	0	0.506873
							p.(Arg173Cys)				VCV000189500.14
PHTS-M	Invasive mucinous Ca & DCIS	46	IIA	+	-	7	c.328C>G	Missense	VUS	Likely pathogenic	See ClinVar:	Tier 1
							p.(Gln110Glu)				VCV000428229.8
PHTS-N	IDC & DCIS	65	IA	+	-	36	c.974T>C	Missense	VUS	VUS	See ClinVar:	Tier 2	S11	Luminal B	0	0.243377	0	0.756623	0
							p.(Leu325Pro)				VCV000428231.3
											Mighell et al. 20207
PHTS-O	IDC & DCIS	44	IA	+	-	18	c.697C>T	Nonsense	Pathogenic	Pathogenic	See ClinVar:	Tier 1
							p.(Arg233*)				VCV000007813.20
PHTS-Pa	IDC & DCIS	40	IIB b	-	-	2	c.-834C>T	Promotor	VUS	N/A	Zhou et al. 20033	Tier 2
											Teresi et al. 20078
											Tan et al. 20125
PHTS-Q	IDC with lobular features	58	IA	+	-	16	c.518G>A	Missense	Pathogenic/	Pathogenic	See ClinVar:	Tier 1
							p.(Arg173His)		Likely pathogenic		VCV000376032.17
PHTS-R	IDC & DCIS	62	IA	+	+	8	c.892C>G	Missense	VUS	VUS	See ClinVar:	Tier 2
							p.(Gln298Glu)				VCV000127695.18
PHTS-S	IDC with focal infiltrating lobular dif. & DCIS	42	IIA	+	-	1	c.-1170C>T	Promotor	Likely benign	N/A	Wang et al. 20114	Tier 2	S22	Luminal A	0	0	0.544022	0	0.455978
											Tan et al. 20125
PHTS-T	IDC & DCIS	56	IA	+	-	51	c.(0+1_1-1)_(1212+1_1213-1)del	Whole gene deletion	N/A	N/A	Jaini et al. 20206	Tier 1	S24	Luminal A	0	0	0.893069	0.102293	0.00463798
PHTS-U	IDC & DCIS	63	IA	+	-	28	c.315dup	Nonsense	Pathogenic	Pathogenic	See ClinVar:	Tier 1	S25	Luminal B	0	0	0.182955	0.817045	0
							p.(Glu106*)				VCV000468681.1
PHTS-V	IDC & DCIS	43	IA	-	+	41	c.401T>G	Missense	Likely pathogenic	Pathogenic	See ClinVar:	Tier 1
							p.(Met134Arg)				VCV000431829.2
PHTS-W	Invasive mucinous Ca	52	Unk	+	+	2	c.1061C>A	Missense	VUS	VUS	See ClinVar:	Tier 2	S21	Normal	0	0	0.417631	0	0.582369
							p.(Pro354Gln)				VCV000143020.27
PHTS-X	IDC	56	IIA	+	-	1	c.-1066_-1037del	Promotor	Not reported	N/A	Tan et al. 20125	Tier 2
PHTS-Y	ILC & LCI	55	Unk	+	-	35	c.697C>T	Nonsense	Pathogenic	Pathogenic	See ClinVar:	Tier 1
							p.(Arg233*)				VCV000007813.20
PHTS-Z	Papillary Ca (invasive and in situ) & DCIS	50	IA	+	-	18	c.1003C>T	Nonsense	Pathogenic	Pathogenic	See ClinVar:	Tier 1	S2	Luminal A	0	0	0.706936	0	0.293064
							p.(Arg335*)				VCV000007833.40
PHTS-AA	IDC & DCIS	34	IA	+	-	20	c.732_733insGG	Frameshift truncating	Not reported	Likely pathogenic	Wang and Jiang 20081	Tier 1	S3	Luminal A	0	0	0.597321	0	0.402679
							p.(Gln245Glyfs*12)				Ngeow et al. 20122
PHTS-AB	IDC & DCIS	61	IIA	+	-	25	c.696dup	Frameshift	Likely pathogenic	N/A	Wang and Jiang 20081	Tier 1	S4	Her2	0.353183	0.535524	0	0.111294	0
							p.(Arg233Thrfs*10)				Ngeow et al. 20122
PHTS-AC	IDC	75	IIA	+	-	1	c.123_130del	Frameshift truncating	Not reported	N/A	Wang and Jiang 20081	Tier 1	S5	Normal	0.463188	0	0	0	0.536812
							p.(Leu42Argfs*7)				Ngeow et al. 20122
PHTS-AD	IDC	79	IA	+	-	8	c.-1170C>T	Promoter	Likely benign	N/A	Wang et al. 20114	Tier 2	S6	Luminal A	0	0	0.781558	0.218442	0
											Tan et al. 20125
PHTS-AE	IDC & DCIS	85	IA	+	-	7	c.-1170C>T	Promoter	Likely benign	N/A	Wang et al. 20114	Tier 2
											Tan et al. 20125
PHTS-AF	IDC & DCIS	45	IA	+	-	9	c.-1170C>T	Promoter	Likely benign	N/A	Wang et al. 20114	Tier 2	S7	Basal	0.605914	0	0	0	0.394086
											Tan et al. 20125
PHTS-AG	IDC & DCIS	39	Unk	+	-	28	c.522T>A	Nonsense	Pathogenic	Pathogenic	See ClinVar:	Tier 1
							p.(Tyr174*)				VCV000486227.3
PHTS-AH	IDC	49	IIIA	+	-	8	c.(0+1_1-1)_(79+1_80-1)del	Large deletion (exon 1)	N/A	N/A	Zhou et al. 20033	Tier 1
PHTS-AI	IDC, DCIS & LCIS	38	IA	+	-	32	c.635-9A>G	Frameshift truncating	VUS	VUS	Chen, et al. 20179	Tier 1	S8	Luminal A	0	0	0.581918	0	0.418082
							p.(Asn212Thrfs*12)d				Wang and Jiang 20081
											Ngeow et al. 20122
PHTS-AJ	IDC	46	IIA	+	-	36	c.892del	Frameshift truncating	Pathogenic	Pathogenic	See ClinVar:	Tier 1	S9	Luminal B	0	0	0.202256	0.797744	0
							p.(Gln298Lysfs*9)				VCV000189432.1
PHTS-AK	DCIS	50	0	+	N/A	32	c.(79+1_80-1)_(164+1_165-1)del	Large deletion (exon 2)	N/A	N/A	Jaini et al. 20206	Tier 1	S10	Normal	0	0	0.477031	0	0.522969
											Zhou et al. 20033
PHTS-ALa	IDC	60	Unk	-	-	28	c.209+1G>T	Splice site	Pathogenic/	Pathogenic	See ClinVar:	Tier 1	S29	Her2	0.331261	0.449384	0	0.219355	0
									Likely pathogenic		VCV000229705.6
PHTS-AM	IDC & DCIS	47	IIA	+	-	3	c.-890C>T	Promotor	VUS	N/A	Tan et al. 20125	Tier 2	S12	Luminal A	0	0	0.778464	0	0.221536
PHTS-AN	IDC & DCIS	38	IB	-	-	32	c.389G>A	Missense	Pathogenic	Pathogenic	See ClinVar:	Tier 1
							p.(Arg130Gln)				VCV000007829.31
PHTS-AO	IDC & DCIS	54	IA	+	-	28	c.1003C>T	Nonsense	Pathogenic	Pathogenic	See ClinVar:	Tier 1
							p.(Arg335*)				VCV000007833.40
PHTS-AP	IDC & DCIS	40	IA	+	-	24	c.1003C>T	Nonsense	Pathogenic	Pathogenic	See ClinVar:	Tier 1
							p.(Arg335*)				VCV000007833.40
PHTS-AQ	IDC & DCIS	53	IA	-	-	4	c.114T>G	Synonymous	VUS	VUS	See ClinVar:	Tier 2	S15	Basal	0.843466	0	0	0	0.156534
							p.(Pro38=)				VCV000184068.10
PHTS-AR	IDC & DCIS	47	IV	+	+	8	c.620G>T	Missense	N/A	Likely pathogenic	See Franklinc	Tier 1	S16	Luminal B	0	0.331003	0	0.668997	0
							p.(Ser207Ile)
The transcript accession number for PTEN germline variants (RefSeq ID): NM_000314.3
Clinical stage is based on medical records or determined by pathology reports using the American Joint Committee on Cancer (AJCC) 7th edition breast cancer staging criteria.
Abbreviations: Ca = Carcinoma, DCIS = Ductal carcinoma in situ, Dx = Diagnosis, GMI= Genomic Medicine Institute at the Cleveland Clinic, Cleveland, OH, IDC = Invasive ductal carcinoma, ILC = Invasive lobular carcinoma, LCIS = Lobular carcinoma in situ, Unk = Information unknown, VUS = variant of unknown significance, yr. = years
a Exposure to neoadjuvant chemotherapy
b Staging based on path report before neoadjuvant chemotherapy. Staging after neoadjuvant is reported to be IIA (yT1bN1aMx)
c https://franklin.genoox.com/clinical-db/variant/snp/chr10-89712002-G-T (last accessed on February, 23, 2022).
d The transcript change and predicted protein truncation were confirmed molecularly using Rapid Amplification of cDNA Ends (RACE)
ClinVar and Genoox websites access date: February 23, 2022.
